# Supplementary material for: Prior evolution in stochastic versus constant temperatures affects RNA virus evolvability at a thermal extreme
Source: Ecol Evol. 2020 Apr 29;10(12):5440–50. doi: 10.1002/ece3.6287 (PMC7319105; doi:10.1002/ece3.6287)
Supplement: Supplementary file 3 — File S3 [file ECE3-10-5440-s003.xlsx]

## Sheet: 37_1A
37C_1A
SEGMENT	POS	BASE	FREQ	DEPTH	MAJORITY
gi|9627229|ref|NC_001560.1|	28	C	0.01	2919	T
gi|9627229|ref|NC_001560.1|	198	*	0.01	12104	A
gi|9627229|ref|NC_001560.1|	605	*	0.01	18369	T
gi|9627229|ref|NC_001560.1|	1357	C	0.01	36622	T
gi|9627229|ref|NC_001560.1|	1524	T	0.01	26438	C
gi|9627229|ref|NC_001560.1|	1625	A	0.01	1100	C
gi|9627229|ref|NC_001560.1|	1740	T	0.01	4399	C
gi|9627229|ref|NC_001560.1|	2330	C	0.01	23691	T
gi|9627229|ref|NC_001560.1|	2553	A	0.01	36291	C
gi|9627229|ref|NC_001560.1|	2600	A	0.01	31272	G
gi|9627229|ref|NC_001560.1|	2645	C	0.01	11502	T
gi|9627229|ref|NC_001560.1|	2654	C	0.01	10951	T	A
gi|9627229|ref|NC_001560.1|	3077	T	0.01	27255	C
gi|9627229|ref|NC_001560.1|	3263	A	0.01	35006	C
gi|9627229|ref|NC_001560.1|	4289	G	0.01	13450	A
gi|9627229|ref|NC_001560.1|	5582	T	0.01	13844	G
gi|9627229|ref|NC_001560.1|	5588	G	0.01	14361	A
gi|9627229|ref|NC_001560.1|	6473	*	0.01	4589	A
gi|9627229|ref|NC_001560.1|	8767	C	0.01	20285	T
gi|9627229|ref|NC_001560.1|	9416	A	0.01	14997	G
gi|9627229|ref|NC_001560.1|	9423	C	0.01	14445	T
gi|9627229|ref|NC_001560.1|	10527	*	0.01	17059	T
gi|9627229|ref|NC_001560.1|	49	C	0.02	5106	T
gi|9627229|ref|NC_001560.1|	182	C	0.02	10359	T
gi|9627229|ref|NC_001560.1|	463	C	0.02	27905	T
gi|9627229|ref|NC_001560.1|	1207	G	0.02	35510	T
gi|9627229|ref|NC_001560.1|	1622	C	0.02	1394	T
gi|9627229|ref|NC_001560.1|	1632	A	0.02	2188	G
gi|9627229|ref|NC_001560.1|	1899	*	0.02	10836	A
gi|9627229|ref|NC_001560.1|	2152	*	0.02	17511	A
gi|9627229|ref|NC_001560.1|	2206	G	0.02	20523	A
gi|9627229|ref|NC_001560.1|	2255	G	0.02	19393	T
gi|9627229|ref|NC_001560.1|	2402	A	0.02	11290	G
gi|9627229|ref|NC_001560.1|	2408	C	0.02	9597	T
gi|9627229|ref|NC_001560.1|	2555	G	0.02	37243	T
gi|9627229|ref|NC_001560.1|	2567	A	0.02	37252	G
gi|9627229|ref|NC_001560.1|	2582	T	0.02	37193	G
gi|9627229|ref|NC_001560.1|	3101	C	0.02	22551	T
gi|9627229|ref|NC_001560.1|	3671	G	0.02	13642	T
gi|9627229|ref|NC_001560.1|	4390	T	0.02	14707	C
gi|9627229|ref|NC_001560.1|	4482	C	0.02	16746	T
gi|9627229|ref|NC_001560.1|	5479	G	0.02	29050	A
gi|9627229|ref|NC_001560.1|	5580	T	0.02	13280	A
gi|9627229|ref|NC_001560.1|	7415	G	0.02	16370	T
gi|9627229|ref|NC_001560.1|	2559	C	0.03	37587	T
gi|9627229|ref|NC_001560.1|	2585	G	0.03	34522	T
gi|9627229|ref|NC_001560.1|	3578	G	0.03	39317	A
gi|9627229|ref|NC_001560.1|	5587	T	0.03	14473	G
gi|9627229|ref|NC_001560.1|	5601	G	0.03	12239	A
gi|9627229|ref|NC_001560.1|	6118	A	0.03	5750	G
gi|9627229|ref|NC_001560.1|	5598	G	0.04	12717	T
gi|9627229|ref|NC_001560.1|	9339	C	0.04	16703	T
gi|9627229|ref|NC_001560.1|	11155	C	0.04	25	T
gi|9627229|ref|NC_001560.1|	11156	T	0.04	24	C
gi|9627229|ref|NC_001560.1|	1626	G	0.05	652
gi|9627229|ref|NC_001560.1|	2200	*	0.05	20998	A
gi|9627229|ref|NC_001560.1|	5572	A	0.05	13951	T
gi|9627229|ref|NC_001560.1|	2550	G	0.06	36658	A
gi|9627229|ref|NC_001560.1|	5595	A	0.08	14582	T
gi|9627229|ref|NC_001560.1|	4870	C	0.09	21618	T
gi|9627229|ref|NC_001560.1|	5569	G	0.09	14223	A
gi|9627229|ref|NC_001560.1|	5577	T	0.12	13699	C
gi|9627229|ref|NC_001560.1|	4384	A	0.13	13756	G
gi|9627229|ref|NC_001560.1|	11157	T	0.5	2	G

## Sheet: 37_1B
37C_1B
SEGMENT	POS	BASE	FREQ	DEPTH	MAJORITY
gi|9627229|ref|NC_001560.1|	1622	C	0.01	709	T
gi|9627229|ref|NC_001560.1|	1632	A	0.01	747	G
gi|9627229|ref|NC_001560.1|	2408	C	0.01	2618	T
gi|9627229|ref|NC_001560.1|	11096	*	0.01	2717	A
gi|9627229|ref|NC_001560.1|	7795	*	0.01	4403	T
gi|9627229|ref|NC_001560.1|	7869	G	0.01	4767	A
gi|9627229|ref|NC_001560.1|	9838	C	0.01	5418	G
gi|9627229|ref|NC_001560.1|	7415	G	0.01	5474	T
gi|9627229|ref|NC_001560.1|	6118	A	0.01	5668	G
gi|9627229|ref|NC_001560.1|	2206	G	0.01	6006	A
gi|9627229|ref|NC_001560.1|	10298	G	0.01	6690	A
gi|9627229|ref|NC_001560.1|	10301	T	0.01	6858	G
gi|9627229|ref|NC_001560.1|	4070	T	0.01	7145	C
gi|9627229|ref|NC_001560.1|	4069	C	0.01	7201	T
gi|9627229|ref|NC_001560.1|	5582	T	0.01	8567	G
gi|9627229|ref|NC_001560.1|	3986	T	0.01	9512	C
gi|9627229|ref|NC_001560.1|	3101	C	0.01	9703	T
gi|9627229|ref|NC_001560.1|	4289	G	0.01	10758	A
gi|9627229|ref|NC_001560.1|	3671	G	0.01	11369	T
gi|9627229|ref|NC_001560.1|	4482	C	0.01	13798	T
gi|9627229|ref|NC_001560.1|	2553	A	0.01	15047	C
gi|9627229|ref|NC_001560.1|	3263	A	0.01	16002	C
gi|9627229|ref|NC_001560.1|	2582	T	0.01	16123	G
gi|9627229|ref|NC_001560.1|	2402	A	0.02	2970	G
gi|9627229|ref|NC_001560.1|	1899	*	0.02	3181	A
gi|9627229|ref|NC_001560.1|	2152	*	0.02	5081	A
gi|9627229|ref|NC_001560.1|	198	*	0.02	5973	A
gi|9627229|ref|NC_001560.1|	2255	G	0.02	6752	T
gi|9627229|ref|NC_001560.1|	463	C	0.02	7849	T
gi|9627229|ref|NC_001560.1|	5580	T	0.02	8241	A
gi|9627229|ref|NC_001560.1|	5572	A	0.02	8466	T
gi|9627229|ref|NC_001560.1|	4390	T	0.02	10075	C
gi|9627229|ref|NC_001560.1|	5479	G	0.02	11786	A
gi|9627229|ref|NC_001560.1|	1207	G	0.02	14686	T
gi|9627229|ref|NC_001560.1|	2567	A	0.02	15128	G
gi|9627229|ref|NC_001560.1|	2555	G	0.02	15366	T
gi|9627229|ref|NC_001560.1|	9339	C	0.03	6520	T
gi|9627229|ref|NC_001560.1|	5601	G	0.03	7242	A
gi|9627229|ref|NC_001560.1|	5587	T	0.03	9095	G
gi|9627229|ref|NC_001560.1|	1626	G	0.04	207	A
gi|9627229|ref|NC_001560.1|	4870	C	0.04	12428	T
gi|9627229|ref|NC_001560.1|	2585	G	0.04	15627	T
gi|9627229|ref|NC_001560.1|	3578	G	0.04	21488	A
gi|9627229|ref|NC_001560.1|	2559	C	0.05	15523	T
gi|9627229|ref|NC_001560.1|	2200	*	0.06	6079	A
gi|9627229|ref|NC_001560.1|	5598	G	0.06	7466	T
gi|9627229|ref|NC_001560.1|	2550	G	0.08	14994	A
gi|9627229|ref|NC_001560.1|	4951	*	0.1	8517	A
gi|9627229|ref|NC_001560.1|	5569	G	0.1	8539	A
gi|9627229|ref|NC_001560.1|	5595	A	0.12	9047	T
gi|9627229|ref|NC_001560.1|	4384	A	0.12	9443	G
gi|9627229|ref|NC_001560.1|	5577	T	0.13	8538	C
gi|9627229|ref|NC_001560.1|	11157	T	0.17	6	G
gi|9627229|ref|NC_001560.1|	11155	C	0.17	29	T
gi|9627229|ref|NC_001560.1|	11156	T	0.26	19	C

## Sheet: 37_2A
37C_2A
SEGMENT	POS	BASE	FREQ	DEPTH
gi|9627229|ref|NC_001560.1|	28	C	0.01	2537
gi|9627229|ref|NC_001560.1|	48	C	0.01	4419
gi|9627229|ref|NC_001560.1|	202	G	0.01	10715
gi|9627229|ref|NC_001560.1|	1633	A	0.01	2666
gi|9627229|ref|NC_001560.1|	1733	C	0.01	5596
gi|9627229|ref|NC_001560.1|	1740	T	0.01	5415
gi|9627229|ref|NC_001560.1|	1961	G	0.01	23378
gi|9627229|ref|NC_001560.1|	2206	G	0.01	20815
gi|9627229|ref|NC_001560.1|	2553	A	0.01	40402
gi|9627229|ref|NC_001560.1|	2582	T	0.01	40550
gi|9627229|ref|NC_001560.1|	2600	A	0.01	33794
gi|9627229|ref|NC_001560.1|	2645	C	0.01	12083
gi|9627229|ref|NC_001560.1|	2654	C	0.01	11503
gi|9627229|ref|NC_001560.1|	4070	T	0.01	6538
gi|9627229|ref|NC_001560.1|	4340	C	0.01	9798
gi|9627229|ref|NC_001560.1|	5582	T	0.01	12350
gi|9627229|ref|NC_001560.1|	5738	T	0.01	23296
gi|9627229|ref|NC_001560.1|	6691	C	0.01	4337
gi|9627229|ref|NC_001560.1|	7271	C	0.01	12587
gi|9627229|ref|NC_001560.1|	7795	*	0.01	10810
gi|9627229|ref|NC_001560.1|	7852	T	0.01	13409
gi|9627229|ref|NC_001560.1|	9580	C	0.01	16351
gi|9627229|ref|NC_001560.1|	9590	T	0.01	15879
gi|9627229|ref|NC_001560.1|	10083	A	0.01	11412
gi|9627229|ref|NC_001560.1|	10527	*	0.01	15864
gi|9627229|ref|NC_001560.1|	182	C	0.02	9145
gi|9627229|ref|NC_001560.1|	198	*	0.02	10831
gi|9627229|ref|NC_001560.1|	699	A	0.02	21176
gi|9627229|ref|NC_001560.1|	1207	G	0.02	35582
gi|9627229|ref|NC_001560.1|	1622	C	0.02	1577
gi|9627229|ref|NC_001560.1|	1632	A	0.02	2642
gi|9627229|ref|NC_001560.1|	1899	*	0.02	12784
gi|9627229|ref|NC_001560.1|	2152	*	0.02	18442
gi|9627229|ref|NC_001560.1|	2391	A	0.02	14444
gi|9627229|ref|NC_001560.1|	2555	G	0.02	41271
gi|9627229|ref|NC_001560.1|	2567	A	0.02	40582
gi|9627229|ref|NC_001560.1|	2618	T	0.02	24839
gi|9627229|ref|NC_001560.1|	3101	C	0.02	25042
gi|9627229|ref|NC_001560.1|	4069	C	0.02	6631
gi|9627229|ref|NC_001560.1|	4390	T	0.02	10405
gi|9627229|ref|NC_001560.1|	4622	T	0.02	18856
gi|9627229|ref|NC_001560.1|	5294	T	0.02	17604
gi|9627229|ref|NC_001560.1|	5580	T	0.02	11809
gi|9627229|ref|NC_001560.1|	7415	G	0.02	13886
gi|9627229|ref|NC_001560.1|	7875	C	0.02	14377
gi|9627229|ref|NC_001560.1|	3986	A	0.03	9123
gi|9627229|ref|NC_001560.1|	3986	T	0.03	9123
gi|9627229|ref|NC_001560.1|	5587	T	0.03	12932
gi|9627229|ref|NC_001560.1|	5601	G	0.03	10914
gi|9627229|ref|NC_001560.1|	1626	G	0.04	803
gi|9627229|ref|NC_001560.1|	1789	A	0.04	16398
gi|9627229|ref|NC_001560.1|	2559	C	0.04	41384
gi|9627229|ref|NC_001560.1|	2585	G	0.04	37410
gi|9627229|ref|NC_001560.1|	5572	A	0.04	12519
gi|9627229|ref|NC_001560.1|	5598	G	0.04	11313
gi|9627229|ref|NC_001560.1|	2200	*	0.06	21373
gi|9627229|ref|NC_001560.1|	2550	G	0.06	40758
gi|9627229|ref|NC_001560.1|	11155	C	0.06	36
gi|9627229|ref|NC_001560.1|	9423	C	0.07	13829
gi|9627229|ref|NC_001560.1|	11156	T	0.07	29
gi|9627229|ref|NC_001560.1|	5595	A	0.08	12955
gi|9627229|ref|NC_001560.1|	5569	G	0.1	12774
gi|9627229|ref|NC_001560.1|	5577	T	0.12	12265

## Sheet: 37_2B
37C_2B
SEGMENT	POS	BASE	FREQ	DEPTH	MAJORITY
gi|9627229|ref|NC_001560.1|	11096	*	0.01	2534	A
gi|9627229|ref|NC_001560.1|	6473	*	0.01	2697	A
gi|9627229|ref|NC_001560.1|	2206	G	0.01	4293	A
gi|9627229|ref|NC_001560.1|	10527	*	0.01	4423	T
gi|9627229|ref|NC_001560.1|	198	*	0.01	4550	A
gi|9627229|ref|NC_001560.1|	1961	G	0.01	5288	A
gi|9627229|ref|NC_001560.1|	10298	G	0.01	5417	A
gi|9627229|ref|NC_001560.1|	10301	T	0.01	5501	G
gi|9627229|ref|NC_001560.1|	4069	C	0.01	5852	T
gi|9627229|ref|NC_001560.1|	5294	T	0.01	6709	G
gi|9627229|ref|NC_001560.1|	5582	T	0.01	7044	G
gi|9627229|ref|NC_001560.1|	3986	A	0.01	7920	C
gi|9627229|ref|NC_001560.1|	3986	T	0.01	7920	C
gi|9627229|ref|NC_001560.1|	5738	T	0.01	10234	C
gi|9627229|ref|NC_001560.1|	4622	T	0.01	11404	C
gi|9627229|ref|NC_001560.1|	2553	A	0.01	12275	C
gi|9627229|ref|NC_001560.1|	1632	A	0.02	594	G
gi|9627229|ref|NC_001560.1|	1899	*	0.02	2531	A
gi|9627229|ref|NC_001560.1|	2391	A	0.02	2903	G
gi|9627229|ref|NC_001560.1|	2152	*	0.02	3486	A
gi|9627229|ref|NC_001560.1|	9838	C	0.02	3940	G
gi|9627229|ref|NC_001560.1|	7415	G	0.02	4081	T
gi|9627229|ref|NC_001560.1|	7875	C	0.02	4235	A
gi|9627229|ref|NC_001560.1|	699	A	0.02	5317	G
gi|9627229|ref|NC_001560.1|	3101	C	0.02	7581	T
gi|9627229|ref|NC_001560.1|	4390	T	0.02	7699	C
gi|9627229|ref|NC_001560.1|	2618	T	0.02	9617	G
gi|9627229|ref|NC_001560.1|	2567	A	0.02	12115	G
gi|9627229|ref|NC_001560.1|	2555	G	0.02	12544	T
gi|9627229|ref|NC_001560.1|	1207	G	0.02	12829	T
gi|9627229|ref|NC_001560.1|	1622	C	0.03	544	T
gi|9627229|ref|NC_001560.1|	1789	A	0.03	4307	G
gi|9627229|ref|NC_001560.1|	5601	G	0.03	5940	A
gi|9627229|ref|NC_001560.1|	5580	T	0.03	6772	A
gi|9627229|ref|NC_001560.1|	5572	A	0.03	6888	T
gi|9627229|ref|NC_001560.1|	5587	T	0.03	7509	G
gi|9627229|ref|NC_001560.1|	2585	G	0.03	12885	T
gi|9627229|ref|NC_001560.1|	1626	G	0.04	156	A
gi|9627229|ref|NC_001560.1|	2559	C	0.04	12537	T
gi|9627229|ref|NC_001560.1|	9423	C	0.05	3941	T
gi|9627229|ref|NC_001560.1|	2200	*	0.06	4258	A
gi|9627229|ref|NC_001560.1|	5598	G	0.06	6090	T
gi|9627229|ref|NC_001560.1|	2550	G	0.07	12252	A
gi|9627229|ref|NC_001560.1|	6	A	0.09	11	G
gi|9627229|ref|NC_001560.1|	6	C	0.09	11	G
gi|9627229|ref|NC_001560.1|	4951	*	0.1	6799	A
gi|9627229|ref|NC_001560.1|	5569	G	0.1	6934	A
gi|9627229|ref|NC_001560.1|	5577	T	0.13	6972	C
gi|9627229|ref|NC_001560.1|	5595	A	0.13	7415	T
gi|9627229|ref|NC_001560.1|	11155	C	0.19	27	T
gi|9627229|ref|NC_001560.1|	5	G	0.2	5	A
gi|9627229|ref|NC_001560.1|	11156	T	0.2	15	C

## Sheet: 37_3B
37C_3B
SEGMENT	POS	BASE	FREQ	DEPTH	MAJORITY
gi|9627229|ref|NC_001560.1|	11096	*	0.01	2043	A
gi|9627229|ref|NC_001560.1|	7795	*	0.01	3998	T
gi|9627229|ref|NC_001560.1|	2206	G	0.01	4218	A
gi|9627229|ref|NC_001560.1|	7869	G	0.01	4279	A
gi|9627229|ref|NC_001560.1|	7912	C	0.01	5145	A
gi|9627229|ref|NC_001560.1|	198	*	0.01	5272	A
gi|9627229|ref|NC_001560.1|	202	G	0.01	5282	A
gi|9627229|ref|NC_001560.1|	4990	T	0.01	6634	C
gi|9627229|ref|NC_001560.1|	4949	T	0.01	7276	G
gi|9627229|ref|NC_001560.1|	4951	G	0.01	7305	A
gi|9627229|ref|NC_001560.1|	4952	C	0.01	7394	G
gi|9627229|ref|NC_001560.1|	5582	T	0.01	7671	G
gi|9627229|ref|NC_001560.1|	4069	C	0.01	8643	T
gi|9627229|ref|NC_001560.1|	2553	A	0.01	12330	C
gi|9627229|ref|NC_001560.1|	1622	C	0.02	568	T
gi|9627229|ref|NC_001560.1|	1899	*	0.02	2360	A
gi|9627229|ref|NC_001560.1|	9838	C	0.02	2894	G
gi|9627229|ref|NC_001560.1|	10893	G	0.02	2971	A
gi|9627229|ref|NC_001560.1|	10427	C	0.02	3236	A
gi|9627229|ref|NC_001560.1|	10298	G	0.02	4080	A
gi|9627229|ref|NC_001560.1|	10301	T	0.02	4148	G
gi|9627229|ref|NC_001560.1|	7415	G	0.02	5088	T
gi|9627229|ref|NC_001560.1|	4977	G	0.02	5537	A
gi|9627229|ref|NC_001560.1|	3101	C	0.02	7338	T
gi|9627229|ref|NC_001560.1|	8809	T	0.02	10869	C
gi|9627229|ref|NC_001560.1|	2567	A	0.02	12056	G
gi|9627229|ref|NC_001560.1|	2555	G	0.02	12571	T
gi|9627229|ref|NC_001560.1|	1207	G	0.02	13485	T
gi|9627229|ref|NC_001560.1|	3602	T	0.02	20664	C
gi|9627229|ref|NC_001560.1|	1626	G	0.03	140	A
gi|9627229|ref|NC_001560.1|	2152	*	0.03	3577	A
gi|9627229|ref|NC_001560.1|	5601	G	0.03	6364	A
gi|9627229|ref|NC_001560.1|	5580	T	0.03	7379	A
gi|9627229|ref|NC_001560.1|	5572	A	0.03	7528	T
gi|9627229|ref|NC_001560.1|	3153	A	0.03	8374	C
gi|9627229|ref|NC_001560.1|	4390	C	0.03	11300	T
gi|9627229|ref|NC_001560.1|	2585	G	0.03	13079	T
gi|9627229|ref|NC_001560.1|	3290	A	0.03	16201	C
gi|9627229|ref|NC_001560.1|	5297	C	0.04	6879	A
gi|9627229|ref|NC_001560.1|	5587	T	0.04	8199	G
gi|9627229|ref|NC_001560.1|	2559	C	0.04	12551	T
gi|9627229|ref|NC_001560.1|	2584	T	0.04	13494	G
gi|9627229|ref|NC_001560.1|	6	A	0.05	20	G
gi|9627229|ref|NC_001560.1|	6	C	0.05	20	G
gi|9627229|ref|NC_001560.1|	6080	G	0.05	7310	A
gi|9627229|ref|NC_001560.1|	5	C	0.06	16	A
gi|9627229|ref|NC_001560.1|	5	G	0.06	16	A
gi|9627229|ref|NC_001560.1|	2200	*	0.06	4223	A
gi|9627229|ref|NC_001560.1|	5598	G	0.06	6561	T
gi|9627229|ref|NC_001560.1|	2550	G	0.08	12271	A
gi|9627229|ref|NC_001560.1|	5569	G	0.11	7587	A
gi|9627229|ref|NC_001560.1|	5577	T	0.13	7619	C
gi|9627229|ref|NC_001560.1|	5595	A	0.13	8077	T
gi|9627229|ref|NC_001560.1|	11155	C	0.14	22	T
gi|9627229|ref|NC_001560.1|	11156	T	0.2	15	C
gi|9627229|ref|NC_001560.1|	4951	*	0.2	7305	A
gi|9627229|ref|NC_001560.1|	6895	G	0.3	3465	A
gi|9627229|ref|NC_001560.1|	3268	T	0.4	14004	G

## Sheet: 37_3A
37C_3A
SEGMENT	POS	BASE	FREQ	DEPTH	MAJORITY
gi|9627229|ref|NC_001560.1|	4070	T	0.01	3363	C
gi|9627229|ref|NC_001560.1|	7795	*	0.01	3830	T
gi|9627229|ref|NC_001560.1|	605	*	0.01	4338	T
gi|9627229|ref|NC_001560.1|	4729	T	0.01	4842	A
gi|9627229|ref|NC_001560.1|	7912	C	0.01	5217	A
gi|9627229|ref|NC_001560.1|	2645	C	0.01	5435	T
gi|9627229|ref|NC_001560.1|	5617	T	0.01	7001	G
gi|9627229|ref|NC_001560.1|	5603	A	0.01	7283	C
gi|9627229|ref|NC_001560.1|	5582	T	0.01	8196	G
gi|9627229|ref|NC_001560.1|	2206	G	0.01	8646	A
gi|9627229|ref|NC_001560.1|	3602	T	0.01	14368	C
gi|9627229|ref|NC_001560.1|	2553	A	0.01	14822	C
gi|9627229|ref|NC_001560.1|	6473	*	0.02	2748	A
gi|9627229|ref|NC_001560.1|	4069	C	0.02	3428	T
gi|9627229|ref|NC_001560.1|	198	*	0.02	3934	A
gi|9627229|ref|NC_001560.1|	3986	A	0.02	4386	C
gi|9627229|ref|NC_001560.1|	7415	G	0.02	4814	T
gi|9627229|ref|NC_001560.1|	1899	*	0.02	4948	A
gi|9627229|ref|NC_001560.1|	10427	C	0.02	7009	A
gi|9627229|ref|NC_001560.1|	5601	G	0.02	7120	A
gi|9627229|ref|NC_001560.1|	2152	*	0.02	7535	A
gi|9627229|ref|NC_001560.1|	3101	C	0.02	8483	T
gi|9627229|ref|NC_001560.1|	3153	A	0.02	9108	C
gi|9627229|ref|NC_001560.1|	4977	G	0.02	9278	A
gi|9627229|ref|NC_001560.1|	8809	T	0.02	9850	C
gi|9627229|ref|NC_001560.1|	1207	G	0.02	13541	T
gi|9627229|ref|NC_001560.1|	2567	A	0.02	14955	G
gi|9627229|ref|NC_001560.1|	2555	G	0.02	15126	T
gi|9627229|ref|NC_001560.1|	1622	C	0.03	835	T
gi|9627229|ref|NC_001560.1|	3986	T	0.03	4386	C
gi|9627229|ref|NC_001560.1|	5580	T	0.03	7891	A
gi|9627229|ref|NC_001560.1|	5587	T	0.03	8717	G
gi|9627229|ref|NC_001560.1|	4951	*	0.03	9339	A
gi|9627229|ref|NC_001560.1|	3290	A	0.03	15533	C
gi|9627229|ref|NC_001560.1|	1626	G	0.04	341	A
gi|9627229|ref|NC_001560.1|	4390	C	0.04	6919	T
gi|9627229|ref|NC_001560.1|	5572	A	0.04	8105	T
gi|9627229|ref|NC_001560.1|	5297	C	0.04	9349	A
gi|9627229|ref|NC_001560.1|	2585	G	0.04	14833	T
gi|9627229|ref|NC_001560.1|	2559	C	0.04	15179	T
gi|9627229|ref|NC_001560.1|	2584	T	0.04	15368	G
gi|9627229|ref|NC_001560.1|	6080	G	0.05	6098	A
gi|9627229|ref|NC_001560.1|	5598	G	0.05	7354	T
gi|9627229|ref|NC_001560.1|	11155	C	0.06	17	T
gi|9627229|ref|NC_001560.1|	2200	*	0.06	8817	A
gi|9627229|ref|NC_001560.1|	6	T	0.07	14	G
gi|9627229|ref|NC_001560.1|	11156	T	0.07	14	C
gi|9627229|ref|NC_001560.1|	2550	G	0.08	14888	A
gi|9627229|ref|NC_001560.1|	5569	G	0.09	8186	A
gi|9627229|ref|NC_001560.1|	5595	A	0.11	8723	T
gi|9627229|ref|NC_001560.1|	5577	T	0.13	8171	C
gi|9627229|ref|NC_001560.1|	5	T	0.14	7	A
gi|9627229|ref|NC_001560.1|	3	*	0.17	6	G
gi|9627229|ref|NC_001560.1|	6895	A	0.26	3117	G
gi|9627229|ref|NC_001560.1|	3268	T	0.33	14375	G

## Sheet: 37_4A
37C_4A
SEGMENT	POS	BASE	FREQ	DEPTH	MAJORITY
gi|9627229|ref|NC_001560.1|	1625	T	0.01	260	C
gi|9627229|ref|NC_001560.1|	1632	A	0.01	475	G
gi|9627229|ref|NC_001560.1|	5145	T	0.01	2193	C
gi|9627229|ref|NC_001560.1|	208	G	0.01	2920	T
gi|9627229|ref|NC_001560.1|	7712	T	0.01	3008	C
gi|9627229|ref|NC_001560.1|	198	*	0.01	3058	A
gi|9627229|ref|NC_001560.1|	7608	C	0.01	3077	T
gi|9627229|ref|NC_001560.1|	605	*	0.01	3176	T
gi|9627229|ref|NC_001560.1|	7415	G	0.01	3576	T
gi|9627229|ref|NC_001560.1|	3828	A	0.01	3663	G
gi|9627229|ref|NC_001560.1|	5603	A	0.01	3814	C
gi|9627229|ref|NC_001560.1|	7045	G	0.01	4152	A
gi|9627229|ref|NC_001560.1|	5340	A	0.01	4296	G
gi|9627229|ref|NC_001560.1|	5588	G	0.01	4630	A
gi|9627229|ref|NC_001560.1|	4951	*	0.01	4956	A
gi|9627229|ref|NC_001560.1|	8785	A	0.01	6599	G
gi|9627229|ref|NC_001560.1|	3153	A	0.01	8937	C
gi|9627229|ref|NC_001560.1|	3163	C	0.01	10544	A
gi|9627229|ref|NC_001560.1|	3164	A	0.01	10653	C
gi|9627229|ref|NC_001560.1|	2553	A	0.01	11434	C
gi|9627229|ref|NC_001560.1|	1899	*	0.02	2396	A
gi|9627229|ref|NC_001560.1|	6473	*	0.02	2474	A
gi|9627229|ref|NC_001560.1|	1877	A	0.02	3022	C
gi|9627229|ref|NC_001560.1|	2152	*	0.02	4086	A
gi|9627229|ref|NC_001560.1|	5580	T	0.02	4214	A
gi|9627229|ref|NC_001560.1|	5582	T	0.02	4376	G
gi|9627229|ref|NC_001560.1|	2206	G	0.02	4855	A
gi|9627229|ref|NC_001560.1|	3101	C	0.02	7674	T
gi|9627229|ref|NC_001560.1|	3152	A	0.02	8786	C
gi|9627229|ref|NC_001560.1|	1207	G	0.02	10248	T
gi|9627229|ref|NC_001560.1|	4533	G	0.02	10874	A
gi|9627229|ref|NC_001560.1|	2567	A	0.02	11418	G
gi|9627229|ref|NC_001560.1|	2555	G	0.02	11656	T
gi|9627229|ref|NC_001560.1|	3256	T	0.02	11947	A
gi|9627229|ref|NC_001560.1|	3257	T	0.02	11948	A
gi|9627229|ref|NC_001560.1|	5062	C	0.03	2791	T
gi|9627229|ref|NC_001560.1|	5601	G	0.03	3723	A
gi|9627229|ref|NC_001560.1|	4384	A	0.03	6190	G
gi|9627229|ref|NC_001560.1|	4390	T	0.03	6464	C
gi|9627229|ref|NC_001560.1|	2585	G	0.03	11607	T
gi|9627229|ref|NC_001560.1|	5572	A	0.04	4346	T
gi|9627229|ref|NC_001560.1|	5587	T	0.04	4673	G
gi|9627229|ref|NC_001560.1|	2559	C	0.04	11673	T
gi|9627229|ref|NC_001560.1|	5598	G	0.05	3826	T
gi|9627229|ref|NC_001560.1|	2645	C	0.05	4636	T
gi|9627229|ref|NC_001560.1|	2200	*	0.05	4863	A
gi|9627229|ref|NC_001560.1|	2550	G	0.08	11426	A
gi|9627229|ref|NC_001560.1|	7	T	0.09	11	A
gi|9627229|ref|NC_001560.1|	5569	G	0.1	4391	A
gi|9627229|ref|NC_001560.1|	1626	G	0.11	66	A
gi|9627229|ref|NC_001560.1|	6	A	0.12	8	G
gi|9627229|ref|NC_001560.1|	11155	C	0.12	17	T
gi|9627229|ref|NC_001560.1|	5595	A	0.13	4609	T
gi|9627229|ref|NC_001560.1|	5577	T	0.14	4366	C
gi|9627229|ref|NC_001560.1|	11156	T	0.17	12	C
gi|9627229|ref|NC_001560.1|	3148	A	0.22	8669	G
gi|9627229|ref|NC_001560.1|	1653	T	0.24	1411	C
gi|9627229|ref|NC_001560.1|	11157	T	0.5	4	G

## Sheet: 37_4B
37C_4B
SEGMENT	POS	BASE	FREQ	DEPTH	MAJORITY
gi|9627229|ref|NC_001560.1|	6473	*	0.01	2597	A
gi|9627229|ref|NC_001560.1|	7869	G	0.01	2616	A
gi|9627229|ref|NC_001560.1|	208	G	0.01	3452	T
gi|9627229|ref|NC_001560.1|	198	*	0.01	3635	A
gi|9627229|ref|NC_001560.1|	4069	C	0.01	4066	T
gi|9627229|ref|NC_001560.1|	3770	G	0.01	4232	A
gi|9627229|ref|NC_001560.1|	3828	A	0.01	4454	G
gi|9627229|ref|NC_001560.1|	3986	A	0.01	4991	C
gi|9627229|ref|NC_001560.1|	5617	T	0.01	5055	G
gi|9627229|ref|NC_001560.1|	5603	A	0.01	5255	C
gi|9627229|ref|NC_001560.1|	3101	C	0.01	5302	T
gi|9627229|ref|NC_001560.1|	5340	A	0.01	6112	G
gi|9627229|ref|NC_001560.1|	3153	A	0.01	6526	C
gi|9627229|ref|NC_001560.1|	5588	G	0.01	6622	A
gi|9627229|ref|NC_001560.1|	8785	A	0.01	6739	G
gi|9627229|ref|NC_001560.1|	2553	A	0.01	7799	C
gi|9627229|ref|NC_001560.1|	3163	C	0.01	8315	A
gi|9627229|ref|NC_001560.1|	3164	A	0.01	8380	C
gi|9627229|ref|NC_001560.1|	1203	G	0.01	9558	A
gi|9627229|ref|NC_001560.1|	1899	*	0.02	1790	A
gi|9627229|ref|NC_001560.1|	1877	A	0.02	2113	C
gi|9627229|ref|NC_001560.1|	7712	T	0.02	2434	C
gi|9627229|ref|NC_001560.1|	2152	*	0.02	2803	A
gi|9627229|ref|NC_001560.1|	2206	G	0.02	3426	A
gi|9627229|ref|NC_001560.1|	10298	G	0.02	4165	A
gi|9627229|ref|NC_001560.1|	10301	T	0.02	4176	G
gi|9627229|ref|NC_001560.1|	3986	T	0.02	4991	C
gi|9627229|ref|NC_001560.1|	5582	T	0.02	6278	G
gi|9627229|ref|NC_001560.1|	3152	A	0.02	6435	C
gi|9627229|ref|NC_001560.1|	2567	A	0.02	7646	G
gi|9627229|ref|NC_001560.1|	2555	G	0.02	7940	T
gi|9627229|ref|NC_001560.1|	4533	G	0.02	10799	A
gi|9627229|ref|NC_001560.1|	9838	C	0.03	3005	G
gi|9627229|ref|NC_001560.1|	7415	G	0.03	3050	T
gi|9627229|ref|NC_001560.1|	5062	C	0.03	4951	T
gi|9627229|ref|NC_001560.1|	5601	G	0.03	5140	A
gi|9627229|ref|NC_001560.1|	5580	T	0.03	6060	A
gi|9627229|ref|NC_001560.1|	5572	A	0.03	6223	T
gi|9627229|ref|NC_001560.1|	2585	G	0.03	8359	T
gi|9627229|ref|NC_001560.1|	1207	G	0.03	9357	T
gi|9627229|ref|NC_001560.1|	2645	C	0.04	3527	T
gi|9627229|ref|NC_001560.1|	4384	A	0.04	5207	G
gi|9627229|ref|NC_001560.1|	4390	T	0.04	5562	C
gi|9627229|ref|NC_001560.1|	5587	T	0.04	6674	G
gi|9627229|ref|NC_001560.1|	2200	*	0.05	3430	A
gi|9627229|ref|NC_001560.1|	2559	C	0.05	7897	T
gi|9627229|ref|NC_001560.1|	1626	G	0.06	50	A
gi|9627229|ref|NC_001560.1|	5598	G	0.06	5279	T
gi|9627229|ref|NC_001560.1|	5569	G	0.09	6245	A
gi|9627229|ref|NC_001560.1|	2550	G	0.09	7797	A
gi|9627229|ref|NC_001560.1|	4951	*	0.11	5798	A
gi|9627229|ref|NC_001560.1|	5577	T	0.14	6286	C
gi|9627229|ref|NC_001560.1|	5595	A	0.14	6608	T
gi|9627229|ref|NC_001560.1|	3148	A	0.22	6374	G
gi|9627229|ref|NC_001560.1|	4	*	0.25	4	A
gi|9627229|ref|NC_001560.1|	5	T	0.25	4	A
gi|9627229|ref|NC_001560.1|	5	*	0.25	4	A
gi|9627229|ref|NC_001560.1|	1653	T	0.27	1058	C

## Sheet: 37_5A
37C_5A
SEGMENT	POS	BASE	FREQ	DEPTH	MAJORITY
gi|9627229|ref|NC_001560.1|	10527	*	0.01	3180	T
gi|9627229|ref|NC_001560.1|	198	*	0.01	3689	A
gi|9627229|ref|NC_001560.1|	3812	A	0.01	4685	C
gi|9627229|ref|NC_001560.1|	5603	A	0.01	6375	C
gi|9627229|ref|NC_001560.1|	5582	T	0.01	7457	G
gi|9627229|ref|NC_001560.1|	3101	C	0.01	7472	T
gi|9627229|ref|NC_001560.1|	8620	C	0.01	7650	T
gi|9627229|ref|NC_001560.1|	4951	*	0.01	8420	A
gi|9627229|ref|NC_001560.1|	2553	A	0.01	12227	C
gi|9627229|ref|NC_001560.1|	1632	A	0.02	777	G
gi|9627229|ref|NC_001560.1|	9838	C	0.02	3087	G
gi|9627229|ref|NC_001560.1|	1899	*	0.02	3150	A
gi|9627229|ref|NC_001560.1|	7415	G	0.02	4523	T
gi|9627229|ref|NC_001560.1|	2152	*	0.02	4741	A
gi|9627229|ref|NC_001560.1|	2206	G	0.02	5399	A
gi|9627229|ref|NC_001560.1|	8125	C	0.02	5488	T
gi|9627229|ref|NC_001560.1|	5030	C	0.02	6143	A
gi|9627229|ref|NC_001560.1|	5292	G	0.02	7159	A
gi|9627229|ref|NC_001560.1|	1207	G	0.02	11853	T
gi|9627229|ref|NC_001560.1|	2567	A	0.02	12284	G
gi|9627229|ref|NC_001560.1|	3256	T	0.02	12466	A
gi|9627229|ref|NC_001560.1|	3257	T	0.02	12472	A
gi|9627229|ref|NC_001560.1|	2555	G	0.02	12528	T
gi|9627229|ref|NC_001560.1|	1626	G	0.03	190	A
gi|9627229|ref|NC_001560.1|	1622	C	0.03	629	T
gi|9627229|ref|NC_001560.1|	10759	T	0.03	3049	C
gi|9627229|ref|NC_001560.1|	7292	A	0.03	4221	C
gi|9627229|ref|NC_001560.1|	222	G	0.03	4386	A
gi|9627229|ref|NC_001560.1|	8725	C	0.03	5261	T
gi|9627229|ref|NC_001560.1|	5601	G	0.03	6250	A
gi|9627229|ref|NC_001560.1|	5580	T	0.03	7172	A
gi|9627229|ref|NC_001560.1|	2585	G	0.03	12507	T
gi|9627229|ref|NC_001560.1|	5572	A	0.04	7424	T
gi|9627229|ref|NC_001560.1|	5587	T	0.04	7936	G
gi|9627229|ref|NC_001560.1|	2559	C	0.04	12520	T
gi|9627229|ref|NC_001560.1|	2200	*	0.05	5471	A
gi|9627229|ref|NC_001560.1|	5598	G	0.05	6435	T
gi|9627229|ref|NC_001560.1|	7	G	0.06	17	A
gi|9627229|ref|NC_001560.1|	7	T	0.06	17	A
gi|9627229|ref|NC_001560.1|	6	C	0.07	15	G
gi|9627229|ref|NC_001560.1|	5569	G	0.09	7518	A
gi|9627229|ref|NC_001560.1|	2550	G	0.09	12202	A
gi|9627229|ref|NC_001560.1|	5595	A	0.12	7868	T
gi|9627229|ref|NC_001560.1|	5577	T	0.14	7445	C
gi|9627229|ref|NC_001560.1|	11155	C	0.21	19	T
gi|9627229|ref|NC_001560.1|	11156	T	0.29	14	C

## Sheet: 37_5B
37C_5B
SEGMENT	POS	BASE	FREQ	DEPTH	MAJORITY
gi|9627229|ref|NC_001560.1|	1622	C	0.01	532	T
gi|9627229|ref|NC_001560.1|	7865	*	0.01	3034	A
gi|9627229|ref|NC_001560.1|	7869	G	0.01	3035	A
gi|9627229|ref|NC_001560.1|	9304	C	0.01	4252	T
gi|9627229|ref|NC_001560.1|	202	G	0.01	5473	A
gi|9627229|ref|NC_001560.1|	198	*	0.01	5501	A
gi|9627229|ref|NC_001560.1|	8620	C	0.01	6092	T
gi|9627229|ref|NC_001560.1|	4070	T	0.01	6915	C
gi|9627229|ref|NC_001560.1|	4069	C	0.01	6944	T
gi|9627229|ref|NC_001560.1|	5603	A	0.01	7072	C
gi|9627229|ref|NC_001560.1|	3986	T	0.01	8653	C
gi|9627229|ref|NC_001560.1|	5588	G	0.01	8934	A
gi|9627229|ref|NC_001560.1|	2553	A	0.01	10404	C
gi|9627229|ref|NC_001560.1|	1203	G	0.01	13376	A
gi|9627229|ref|NC_001560.1|	11096	*	0.02	1919	A
gi|9627229|ref|NC_001560.1|	1899	*	0.02	2521	A
gi|9627229|ref|NC_001560.1|	2152	*	0.02	3465	A
gi|9627229|ref|NC_001560.1|	9838	C	0.02	3499	G
gi|9627229|ref|NC_001560.1|	7415	G	0.02	3789	T
gi|9627229|ref|NC_001560.1|	2206	G	0.02	4161	A
gi|9627229|ref|NC_001560.1|	5030	C	0.02	7164	A
gi|9627229|ref|NC_001560.1|	3101	C	0.02	7243	T
gi|9627229|ref|NC_001560.1|	5292	G	0.02	7983	A
gi|9627229|ref|NC_001560.1|	3812	A	0.02	8102	C
gi|9627229|ref|NC_001560.1|	5582	T	0.02	8452	G
gi|9627229|ref|NC_001560.1|	2567	A	0.02	10241	G
gi|9627229|ref|NC_001560.1|	2555	G	0.02	10626	T
gi|9627229|ref|NC_001560.1|	2585	G	0.02	11108	T
gi|9627229|ref|NC_001560.1|	1207	G	0.02	13140	T
gi|9627229|ref|NC_001560.1|	7292	A	0.03	3364	C
gi|9627229|ref|NC_001560.1|	10759	T	0.03	3406	C
gi|9627229|ref|NC_001560.1|	8725	C	0.03	3953	T
gi|9627229|ref|NC_001560.1|	8125	C	0.03	4445	T
gi|9627229|ref|NC_001560.1|	222	G	0.03	6739	A
gi|9627229|ref|NC_001560.1|	5601	G	0.03	6923	A
gi|9627229|ref|NC_001560.1|	5580	T	0.03	8105	A
gi|9627229|ref|NC_001560.1|	5572	A	0.03	8344	T
gi|9627229|ref|NC_001560.1|	5587	T	0.04	9002	G
gi|9627229|ref|NC_001560.1|	1626	G	0.05	162	A
gi|9627229|ref|NC_001560.1|	2200	*	0.05	4139	A
gi|9627229|ref|NC_001560.1|	2559	C	0.05	10567	T
gi|9627229|ref|NC_001560.1|	7	C	0.06	17	A
gi|9627229|ref|NC_001560.1|	5598	G	0.06	7106	T
gi|9627229|ref|NC_001560.1|	2550	G	0.08	10416	A
gi|9627229|ref|NC_001560.1|	5569	G	0.09	8453	A
gi|9627229|ref|NC_001560.1|	5	T	0.11	9	A
gi|9627229|ref|NC_001560.1|	7	G	0.12	17	A
gi|9627229|ref|NC_001560.1|	5595	A	0.12	8855	T
gi|9627229|ref|NC_001560.1|	5577	T	0.13	8395	C
gi|9627229|ref|NC_001560.1|	4951	*	0.15	8557	A
gi|9627229|ref|NC_001560.1|	11155	C	0.17	18	T
gi|9627229|ref|NC_001560.1|	11156	T	0.25	12	C

[truncated: 10 more sheets: Rnd_1A, Rnd_1B, Rnd_2A, Rnd_2B, Rnd_3A, Rand_3B, RND_4A, Rnd_4B, Rnd_5A, Rnd_5B]
