# Supplementary material for: Prior evolution in stochastic versus constant temperatures affects RNA virus evolvability at a thermal extreme
Source: Ecol Evol. 2020 Apr 29;10(12):5440–50. doi: 10.1002/ece3.6287 (PMC7319105; doi:10.1002/ece3.6287)
Supplement: Supplementary file 4 — File S4 [file ECE3-10-5440-s004.xlsx]

## Sheet: Sheet1
Table Analyzed	XY: Entering replicate data
Data sets analyzed	B-L
ANOVA summary
F	11.59
P value	0.0001
P value summary	***
Significant diff. among means (P < 0.05)?	Yes
R square	0.8055
Brown-Forsythe test
F (DFn, DFd)	0.4359 (5, 14)
P value	0.8162
P value summary	ns
Are SDs significantly different (P < 0.05)?	No
Bartlett's test
Bartlett's statistic (corrected)
P value
P value summary
Are SDs significantly different (P < 0.05)?
ANOVA table	SS	DF	MS	F (DFn, DFd)	P value
Treatment (between columns)	2.075	5	0.4151	F (5, 14) = 11.59	P=0.0001
Residual (within columns)	0.5012	14	0.0358
Total	2.577	19
Data summary
Number of treatments (columns)	6
Number of values (total)	20
Number of comparisons per family	5
Alpha	0.05
Dunnett's multiple comparisons test	Mean Diff.	95.00% CI of diff.	Significant?	Summary	Adjusted P Value	B-?
Random P1 vs. Random A P10	-0.9363	-1.335 to -0.5379	Yes	****	<0.0001	H	Random A P10
Random P1 vs. Random BP10	-0.7013	-1.100 to -0.3029	Yes	***	0.0008	I	Random BP10
Random P1 vs. Random C P10	-0.6059	-1.004 to -0.2075	Yes	**	0.0028	J	Random C P10
Random P1 vs. Random D P10	-0.6223	-1.021 to -0.2239	Yes	**	0.0023	K	Random D P10
Random P1 vs. Random E P10	-0.6524	-1.051 to -0.2540	Yes	**	0.0015	L	Random E P10
Test details	Mean 1	Mean 2	Mean Diff.	SE of diff.	n1	n2	q	DF
Random P1 vs. Random A P10	9.574	10.51	-0.9363	0.1382	5	3	6.775	14
Random P1 vs. Random BP10	9.574	10.28	-0.7013	0.1382	5	3	5.075	14
Random P1 vs. Random C P10	9.574	10.18	-0.6059	0.1382	5	3	4.385	14
Random P1 vs. Random D P10	9.574	10.2	-0.6223	0.1382	5	3	4.504	14
Random P1 vs. Random E P10	9.574	10.23	-0.6524	0.1382	5	3	4.721	14
Table Analyzed	XY: Entering replicate data
Data sets analyzed	A-G
ANOVA summary
F	2.666
P value	0.0716
P value summary	ns
Significant diff. among means (P < 0.05)?	No
R square	0.5063
Brown-Forsythe test
F (DFn, DFd)	0.7627 (5, 13)
P value	0.5924
P value summary	ns
Are SDs significantly different (P < 0.05)?	No
Bartlett's test
Bartlett's statistic (corrected)
P value
P value summary
Are SDs significantly different (P < 0.05)?
ANOVA table	SS	DF	MS	F (DFn, DFd)	P value
Treatment (between columns)	0.2366	5	0.04733	F (5, 13) = 2.666	P=0.0716
Residual (within columns)	0.2308	13	0.01775
Total	0.4674	18
Data summary
Number of treatments (columns)	6
Number of values (total)	19
Number of families	1
Number of comparisons per family	5
Alpha	0.05
Dunnett's multiple comparisons test	Mean Diff.	95.00% CI of diff.	Significant?	Summary	Adjusted P Value	A-?
37oC P1 vs. 37oC A P10	-0.08444	-0.3683 to 0.1994	No	ns	0.8786	C	37oC A P10
37oC P1 vs. 37oC B P10	0.102	-0.1819 to 0.3858	No	ns	0.7817	D	37oC B P10
37oC P1 vs. 37oC C P10	-0.204	-0.4879 to 0.07988	No	ns	0.2088	E	37oC C P10
37oC P1 vs. 37oC D P10	0.1317	-0.1522 to 0.4155	No	ns	0.5873	F	37oC D P10
37oC P1 vs. 37oC E P10	-0.07983	-0.4050 to 0.2454	No	ns	0.9387	G	37oC E P10
Test details	Mean 1	Mean 2	Mean Diff.	SE of diff.	n1	n2	q	DF
37oC P1 vs. 37oC A P10	9.642	9.726	-0.08444	0.0973	5	3	0.8679	13
37oC P1 vs. 37oC B P10	9.642	9.54	0.102	0.0973	5	3	1.048	13
37oC P1 vs. 37oC C P10	9.642	9.846	-0.204	0.0973	5	3	2.097	13
37oC P1 vs. 37oC D P10	9.642	9.51	0.1317	0.0973	5	3	1.353	13
37oC P1 vs. 37oC E P10	9.642	9.722	-0.07983	0.1115	5	2	0.7161	13
